# Supplementary material for: A Decade of CRISPR-Cas Gnome Editing in C. elegans
Source: Int J Mol Sci. 2022 Dec 14;23(24):15863. doi: 10.3390/ijms232415863 (PMC9781986; doi:10.3390/ijms232415863)
Supplement: Supplementary file 1 [file ijms-23-15863-s001.zip]

Archive with 1 entries (1 files):
- ijms-2059527-supplementary.xlsx
