# Supplementary material for: A Decade of CRISPR-Cas Gnome Editing in C. elegans
Source: Int J Mol Sci. 2022 Dec 14;23(24):15863. doi: 10.3390/ijms232415863 (PMC9781986; doi:10.3390/ijms232415863)
Supplement: Supplementary file 1 [file ijms-23-15863-s001.zip › ijms-2059527-supplementary.xlsx]

## Sheet: 2013 
Authors	Title of the paper	Date publication accepted	Application	Screening strategy	Selection	Selection background/strain	Efficiency	Type of Cas9	Type of sgRNA	Key features	Key features	Additional comments
Ari E Friedland, Yonatan B Tzur, Kevin M Esvelt, Monica P Colaiácovo, George M Church & John A Calarco	Heritable genome editing in C. elegans via a CRISPR-Cas9 system	2013.5.30	NHEJ	Adult worms injected with Cas9, sgRNA and mCherry marker vectors. After self-fertilization, Subset of transgenic will be heterozygous for the disruption. After self-fertalization, 1/4 of the F2 worms from these worms will be homozygous for the disruption. after self-fertalization, All subsequent progeny are homozygous for the disruption.	PCR, unc-119, dpy-13	N2 Bristol strain	0.5-80.3%	plasmid	plasmid	Our results demonstrate that targeted, heritable genetic alterations can be achieved in C. elegans, providing a convenient and effective approach for generating loss-of-function mutants. SV40 nuclear localization signal 5′ (NLS) to the 3′ end of the open reading frame encoding Cas9 to ensure the enzyme would be properly localized to the nucleusCas9–SV40 NLS fusion protein, we used the promoter se…	Although in previous studies vectors containing RNA polymerase III (pol III) promoters have been used to transcribe small RNAs14 or sgRNAs in mammalian systems8–10,no equivalent vector has been described in C. elegans. Studying conserved upstream and downstream regulatory sequences flanking a U6 small nuclear RNA (snRNA) gene in C. elegans, we derived a putative pol III promoter for expression of…	The first publication of C. elegans CRISPR-Cas
Changchun Chen, Lorenz A. Fenk, Mario de Bono	Efficient genome editing in Caenorhabditis elegans by CRISPR-targeted homologous recombination	2013.8.15	knock-ins	(1)The Cas9 open reading frame was codon-optimized for C. elegans, and modified by inserting a 3X FLAG tag and an SV40 nuclear localization sequence (NLS) after the ATG start codon, and a further NLS from the egl-13 gene just upstream of the stop codon (2)We expressed chimeric single guide RNAs (6) under the control of either the rpr-1 or U6 promoters. (3)Expression of the hygromycin-resistance g…	GFP/ benomyl resistance/ hygromycin resistance	Strains used include N2 and ben-1(e1880) III.	10-88%	plasmid: eft-3 promoter, tbb-2 30UTR after the Cas9 open reading frame	plasmid	Previously, Mos transposon editing method has problem in Mos1 excision-induced transgene-instructed gene conversion (MosTIC). it requires a strain bearing a Mos1 transposon inserted in the appropriate location, a significant fraction of genes (60%) are cur- rently too far from a Mos1 insertion site to be efficiently edited. this reseach injects the core components of the prokaryotic type II CRISP…	The possibility to edit the C. elegans genome efficiently and, at least in principle, anywhere will facilitate the systematic study of gene function in this widely used model organism.
Selma Waaijers,* Vincent Portegijs,* Jana Kerver,* Bennie B. L. G. Lemmens,† Marcel Tijsterman,† Sander van den Heuvel,* and Mike Boxem*,1	CRISPR/Cas9-Targeted Mutagenesis in Caenorhabditis elegans	2013.8.22	generate mutations at speci!c site (HR)	In vitro transcribed sgRNA was generated with the life technologies MEGAscript T7 kit, using 1 μg of DraI digested plasmid as a template. After a 4 hour incubation, the sgRNA was purified by Ammonium Acetate precipitation per manufacturer’s instructions, and resuspended in RNAse free water. Imaging of Pmyo-2::EGFP and Phsp-16.48::Cas9::EGFP expressing animals was performed on an Andor Revolution …	Cas9 edition: EGFP	wild-type C. elegans strain N2	84-90% (Table1)	plasmid	plasmid	Directed mutagenesis of specific loci in the genome would greatly speed up analysis of gene function. Here, we adapt the CRISPR/Cas9 system to generate mutations at specific sites in the C. elegans genome.To promote expression of Cas9, we codon optimized the S. pyogenes Cas9 coding sequence for C. elegans, introduced artificial introns, and attached SV40 and egl-13 nuclear lo- calization signals …	The approach is not only efficient but also fast: cloning, mutant isolation, and sequencing of mutations can be completed in 10 days.
Yonatan B Tzur, Ari E Friedland, Saravanapriah Nadarajan, George M Church, John A Calarco, Monica P Colaiácovo	Heritable Custom Genomic Modifications in Caenorhabditis elegans via a CRISPR–Cas9 System	2013.8.16	insertions, deletions, and base pair changes	F0: microinjection. F1: screened for fluorescence. Use PCR to check if the editing is sucessful. To monitor inheritance of the homologous recombination engineered mutation, we repeated the PCR reaction for the F2 progeny of the F1s that showed the recombinant-specific PCR fragment, and then sequenced a PCR amplicon that was generated by primers annealing to sites outside the donor vector.	immuno staining: GFP	N2 Bristol strain	1.3-16.7%(Table1)	plasmid: Peft-3::cas9	plasmid: pUC57 klp-12 sgRNA	Although expressing Cas9 and sgRNA targeted to the desired site provides an efficient and facile strategy to create loss-of-function gene mutations, it involves nonhomologous end joining and therefore does not allow for user-specified changes, the complete removal of genes, or the introduction of tags. the use of this method for template-mediated re- pair of targeted double-strand breaks via homo…	We were able to insert and delete genes, as well as do both in one step. This method paves the way to various in vivo applications, including the replication of mutations identified in other organisms and the assessment of protein– protein binding sites as well as the amino acids predicted to undergo post-translational modifications. Tagging of genes in their own natural sites will become easier,…
Daniel J Dickinson1,2, Jordan D Ward3, David J Reiner2,4,5 & Bob Goldstein1,2	engineering the Caenorhabditis elegans genome using cas9-triggered homologous recombination	2013.8.12	knock-ins and targeted mutations	In mammalian systems, sgRNAs were expressed from a U6 small nuclear RNA promoter, which drives transcription by RNA polymerase III5,11. To our knowledge, no germline RNA polymerase III promoters had been described in C. elegans when we initiated these experiments. Aligning ten C. elegans U6 genes revealed a region of 200–300 base pairs (bp) upstream of the transcriptional start site that is parti…	unc-119	Bristol strain N2	0.72	plasmid	plasmid	e have developed a flexible, inexpensive and robust strategy for genome editing in C. elegans using Cas9 targeted cleavage and homologous recombination. Given the ease with which our approach can be adapted to new targets, we suggest that the ability to modify the C. elegans genome is now limited only by the imagination of the investigator.	less expensive and is easier to program for new target sites

## Sheet: 2014
Authors	Title of the paper	Date publication accepted	Application	Screening strategy	Selection	Selection background/strain	Efficiency	Type of Cas9	Type of sgRNA	New features	Key features	Additional comments
Joshua A. Arribere, Ryan T. Bell, Becky X. H. Fu, Karen L. Artiles, Phil S. Hartman, and Andrew Z. Fire	Efficient Marker-Free Recovery of Custom Genetic Modifications with CRISPR/Cas9 in Caenorhabditis elegans	2014. 8. 17	Introducing mutations (point and silent) [Fig. 2, 3, 4] Integration of GFP [Fig. 5]	(1) Tracking effective gene conversion using dominant point mutations (Cas9 plasmid + gRNA + template oligonucleotide with point mutations). F1 is screened for abnormal phenotypes. (2) Co-conversion strategy: a gRNA + oligonucleotide with mutations, such as rol-6(su1006), co-injected with a gRNA + oligonucleotide with mutations in the desired gene (rde-1 in this case). (3) F1 is screened for abno…	Aberrant phenotypic markers : rol-6(su1006), sqt-1(e1350), dpy-10(cn64), unc-58(e665), unc-109(n499), unc-43(n498) are selected from the F1.	N2 strain	14-84% showed homologous recombination at the second locus of interest	plasmid (pDD162, Dickinson et al. 2013)	plasmid	To this end, we describe a co-conversion strategy, using CRISPR/Cas9 in which screening for a dominant phenotypic oligonucleotide-templated conversion event at one locus can be used to enrich for custom modifications at another unlinked locus. After the desired mutation is identified among the F1 progeny heterozygous for the dominant marker mutation, F2 animals that have lost the marker mutation …	This strategy is important because we can introduce marker-free mutations at a locus of interest while avoiding intensive screening.
Pei Zhao, Zhe Zhang, Hongmei Ke, Yiren Yue, Ding Xue	Oligonucleotide-based targeted gene editing in C. elegans via the CRISPR/Cas9 system.	(publication date) 2014. 1. 14	Knock-ins	(1) Injected unc-119(ed3), sup-17(n1258), and ben-1(sm296) animals with Peft-3::cas9::SV40 NLS::tbb-2 3'UTR, PU6::sgRNA, the donor oligo, and Pmyo-3::mCherry as a transgenic marker. Then, animals were screened for wild-type phenotype. They also did experiments in the other way around, such as screening for the mutant phenotype after injection into wild type animals with the ben-1 gene. [Fig. 1A, …	(1) Wild-type animals rescued from mutant phenotype (unc-119(ed3), sup-17(n1258), ben-1(sm296)), were selected by phenotype such as Unc/non-Unc and embryonic lethality/viable adults. (2) Introduced ben-1 loss-of-function mutations to wild type. (3) Introduced SNP to mec-4(u231) allele, which has no visible phenotype, to convert it back to wild type.	N2 strain	Knock-in from transgenic F1: 0 for all genotypes // Knock-in from non-transgenic F1: (1) unc-119(ed3) = 1/(Not determined), sup-17(n1258) = 1/125, ben-1(sm296) = 5/142, mec-4(u231): 1/146.	Peft-3::cas9::SV40 NLS::tbb-2 3' UTR vector	PU6::sgRNA	This paper is the first one to use of oligonucleotides as donor templates, which can be rapidly synthesized through commerical sources, has not yet been reported in c.elegans.	This strategy is important because it's the first paper in c.elegans to prove that oligonucleotide templates can work for CRISPR/Cas9.	The results from this paper indicate that precise genome editing is more likely to occur in non-transgenic F1 animals than in Cas9 transgenic ones in this oligo-based approach. They suspect that the continuous expression of both Cas9 and sgRNA in the germline of transgenic F1 animals may lead to multiple cleavage events in the sgRNA-targeted region, which could facilitate generation of InDels but…
Xiangyang Chen, Fei Xu, Chengming Zhu, Jiaojiao Ji, Xufei Zhou, Xuezhu Feng, Shouhong Guang	Dual sgRNA-directed gene knockout using CRISPR/Cas9 technology in Caenorhabditis elegans	2014. 12. 3	knockouts [Fig. 1, 2, 3, 4]	[Fig. 1] (1) The dominant transformation marker mCherry was co-injected with Cas9 and sgRNA #1 and #2 expression plasmids. In this case, the researchers injected sgRNAs targeting exons 2 and 3 of the rde-12 gene. (2) F1 animals with mCherry expression were grown on unc-15 RNAi, and phenotypes of F2 were scored. The eri-1(mg366) control animals exhibited a paralyzed phenotype on unc-15 dsRNA. Howe…	mCherry was used as a co-injection marker. mCherry expressing animals in the F1 were singled to OP50.	N2 strain. For experiments in Figure 1, eri-1(mg66) was injected into wild-type P0s, since mutations of eri-1 result in an enhanced RNAi (Eri) phenotype.	(1) rde-12: targeted region = 1 kb, efficiency = 4.3%. (2) linc-22 promoter: targeted region = 1.9 kb, efficiency = 3.0% (3) e01g4.5 repeat sequence: targeted region 2.1 kb, efficiency = 3.3%. (4) dpy-7: targeted region = 8.5 kb, 16.5 kb, efficiency = 2.8%, 0.8%. (5) lin-15b/a region: targeted region = 23.7 kb, efficiency = 1.5%	plasmid	plasmid		It is important because they showed that the co-injection of two sgRNAs into C. elegans can induce deletion of the chromosome sequence between the two sgRNA-targeted loci, which is a very useful technique for creating null alleles.	Some mutants such as Rde mutants in Figure 1 and Muv mutants in Figure 4 did not produce the expected PCR products. This could be because 1. these mutants may exhibit an inversion or translocation at the targeted loci. Or 2, the dual sgRNAs may have induced deletions larger than the PCR amplifiable region.
Heesun Kim, Takao Ishidate, Krishna S. Ghanta, Meetu Seth, Darryl Conte Jr., Masaki Shirayama, and Craig C. Mello	A Co-CRISPR Strategy for Efficient Genome Editing in Caenorhabditis elegans	2014. 5. 21	Indels [Fig. 2]	[Fig. 2] Co-CRISPR experiment explanation: 1. co-injected the unc-22 (which produces twitching phenotype when mutated) sgRNA with two previously validated sgRNAs targeting avr-14 and avr-15 (two genes whose wild-type activities redundantly confer sensitivity to the potent nematicide ivermectin. The rol-6 marker was also included in these injections to facilitate the identification of twitchers th…	rol-6, unc-22	N2 strain	Roller-based indel frequency: 20%, twitcher-based indel frequency: 88%	plasmid	plasmid	Co-CRISPR strategy	Co-CRISPR strategy facilitates the identification of functional sgRNAs and can enrich for transgenic animals carrying an HR event. They show that HR events can be identified without the need for selection at a rate of ~1% as high as 10% of F1 transgenic animals scored. This high frequency allows HR events to be identified by directly scoring for GFP expression or by PCR screening to detect HR-ind…	co-CRISPR for identifying HR events -> to determine if the co-CRISPR strategy could facilitate recovery of HR events, they co-injected unc-22 sgRNAs along with CRISPR HR injection mixes targeting vet-2, pie-1, and smo-1 genes. The result is as follows. F1 twitcher-based HR frequency -> 3%, 0%, 5% for (vet-2, pie-1, smo-1, respectively). Roller-based HR frequency -> 6%, 5%, 2%; Roller producing F2…
Pengpeng Liu, Lijiang Long, Kai Xiong, Bo Yu, Nannan Chang, Jing-Wei Xiong, Zuoyan Zhu, Dong Liu	Heritable/conditional genome editing in C. elegans using a CRISPR-Cas9 feeding system	(publication date) 2014. 5. 30	knockouts	Description of the CRISPR-Cas9 feeding system. Germline-specific or tissue-specific Cas9 expression vectors were used to generate transgenic lines. Three artificial introns are engineered into the Cas9 coding sequence that is flanked with SV40 and egl-13 NLSs. The resulting cassette is under the control of a germline-specific or tissue-specific promoter. To perform the germline or somatic mutagen…	dpy-5, bli-2	N2 strain	average dpy mutation rate 0.92%, average bli mutation rate: 1.4%	plasmid (injected)	plasmid (U6::dpy-5ts-gRNA, fed into bacteria, and eaten by worms starting at the L4 larval stage)	This study developed a CRISPR-Cas9-based genome editing tool for C. elegans by delivering gene-specific guide RNA (gRNA) through bacterial feeding to achieve gene disruptions in a time- and labor-saving manner.	Despite the low mutation rate, the novel CRISPR/Cas9 feeding technique has particular advantages: the continuous feeding of ts-gRNA bacteria facilitates experimental management, and the method can be modified for large-scale studies, with a worm ts-gRNA library.	To improve this CRISPR/Cas9 feeding system, three strategies could be employed to address the following aspects. First, no mutants were identified in worms that were fed bacteria containing ts-gRNA-129 (another gRNA used in this study), suggesting that the nucleotide composition and/or folding of the ts-gRNAs may play a critical role in the function of the Cas9/gRNA complex. Therefore, the CRISPR…
Alexandre Paix, Yuemeng Wang, Harold E. Smith, Chih-Yung S. Lee, Deepika Calidas, Tu Lu, Jarrett Smith, Helen Schmidt, Michael W. Krause, and Geraldine Seydoux	Scalable and Versatile Genome Editing Using Linear DNAs with Microhomology to Cas9 Sites in Caenorhabditis elegans.	2014. 9. 23	Insertion of premature stop, insertion of small protein tag, insertion of gfp, deletion	ssODNs contained homology arms of 43-100 bases in length flanking the insertion/deletion placed directly at the Cas9/sgRNA site (strategy 1) or up to 27 bases away (strategy 2). Strategy 2 also has mutations in the ssODNs to prevent recutting and has a restriction site in the insertion to help identify the edits by PCR. Both strategies included a plasmid coding for a visible marker (Rol phenotype…	Screened worms in the F1 by Rol phenotype	N2 strain	Edit frequencies ranged widely (Table 1) and did not appear to correlate with the insert size (such as 1% (insertion of a premature stop) vs. 2.4% (insertion of a small protein tag). But, there was significant variability in sgRNA efficiency (0.4% vs. 7.3% -> different sgRNA, same ssODN). See Table 1 for results on GFP insertion and large deletions.	plasmid	plasmid	The Arribere et al. (2014) study reported that ssODN-templated HDR can be highly local and frequently gives rise to partial conversion events where edits >10 bases away from the cut site is not integrated (Arribere et al. 2014). Whether short homology arms can support gene-size edits has not yet been reported. In this study, we demonstrate that, in C. elegans, short homology arms flanking Cas9 si…	Result 1. They concluded that ssODNs with short (>60 nt) homology arms can be used to create insertions (largest tested: 66 nt) at or near Cas9 sites without also causing random insertions in the genome or mutations in predicted off-target sites. However, they did observe a number of variants (mostly SNPs) unique to the edited strains (potential reason in the discussion section). Result 2. They c…	Accuracy problem: edits that were created by using strategy 1 were all error-free, whereas some edits by strategy 2 created some incorrect edits. This suggests that HDR is more robust when the homology arms directly flank the cut site.
Donglei Zhang and Michael Glotzer	Efficient site-specific editing of the C. elegans genome	2014. 7. 31	Introducing single nucleotide mutations	(1) Testing the efficiency of CRISPR using ODNs as repair templates. They made two changes to the donor templates as compared to the recent report demonstrating that ODNs can function as repair templates in C. elegans. They used shorter ODNs (60 nt), and they introduced silent mutations either in the PAM or in the codons just upstream of the PAM, to render edited genomes resistant to the sgRNA. T…	unc-119; rol-6; NF-GFP; NF-GFP + rol-6	N2, EG8081unc-119(ed3) III; oxTi177 IV, MG827 mgSi36[Pmyo-2::GFP(Y66C)::let-858 UTR,cb-unc-119(+)] IV; unc-119(ed3) III, and unc-119(ed3)	Efficiency is calculated as the ratio of F1 mutants to the number of injected animals. The percentage of F1 animals with edited genomes is indicated in parentheses. (#1 strategy results) 1. unc-119: 15.5% (0.17%) 2. rol-6: 43.3% (0.41%) 3. NF-GFP 35.1% (0.31%) (#2 strategy results) 1. While editing events are rare (~0.25%) in the total pool of F1 animals, 10% of animals edited at one locus are al…	plasmid	plasmid	While this manuscript was in preparation, a conceptually similar approach was reported. In particular, the activity of a validated sgRNA that induces a visible phenotype could serve as a marker for a second sgRNA. However, that study used plasmid donor templates, not ODNs. Additionally, HDR events were enriched by selecting for animals transgenic for an extrachromosomal co-injection marker (e.g. …	To date, CRISPR/Cas9 strategies do not provide a simple, rapid and inexpensive means to introduce andisolate arbitrary point mutants. Here, they report a strategy with all three of these desirable properties. It utilizes oligonucleotides as donor templates for homology dependent repair and visible markers that are edited in parallel that markedly reduce the number of animals that must be molecula…

## Sheet: 2015
Authors	Title of the paper	Date publication accepted	Application	Screening strategy	Selection	Selection background/strain	Efficiency	Type of Cas9	Type of sgRNA	New features	Key features	Additional comments
Adam D Norris 1, Hyun-Min Kim 2, Mónica P Colaiácovo 3, John A Calarco 4	Efficient Genome Editing in Caenorhabditis elegans with a Toolkit of Dual-Marker Selection Cassettes	Epub 2015 Jul 30.	Knock in, Knock out (deletion, disruption, tagging)	Drug and Fluoresence screening : G418, NeoR, GFP+, and mCherry	optional Cre injection	N2 Bristol strain	insertion frequency per P0 (%) 5-25%	plasmid	plasmid	streamlined, dual-marker bector, deletion, disruption, tagging (insertion with epitophs)	This strategy can tell single versus extrachromosomal instertion. Streamlined kit for generating transgenic worms	Cre injection allows seamless Genome editing. Minimalize PCR screening.
Iskra Katic,1 Lan Xu, and Rafal Ciosk	CRISPR/Cas9 Genome Editing in Caenorhabditis elegans: Evaluation of Templates for Homology-Mediated Repair and Knock-Ins by Homology-Independent DNA Repair	2015-05-30	knock ins	First, an oligonucleotide of the form 59 AATTGCAAATCTAAATGTTTGTTTTAGAGCTAGAAATAGC 39 was hybridized with its reverse and complementary oligonucleotide. The hybrid is then cloned into NotI-digested pIK111 by Gibson assembly. The Peft-3::Cas9::tbb-2 39UTR, PU6::sgRNA plasmid pDD162 was similarly modified to facilitate cloning of sgRNAs, if desired, resulting in plasmid pIK155. The PU6::sgRNA (F+E) …	PCR	N2 Bristol strain	dpy-10 45%	plasmid	plasmid	We explored efficiency of homologous repair using commonly used templates—oligonucleotides with small regions of homology and circular DNA with extensive homology to the target site—because such a comparison has not yet been reported. Here we show that oligonucleotides are comparable with double-stranded plasmids as templates for homologous repair, but that there exists a polarity preference that…	This approach potentially can be generalized to targeting any site in the C. elegans genome. It requires very simple cloning of a 30-bp sgRNA sequence by oligonucleotide hybridization and Gibson assembly into a linearized vector, followed by microinjection and screening, analogous to MosSCI.have shown that Peft-3::tdTomato::h2b single-copy inserts are visible under a dissecting microscope, so a s…
Alexandre Paix,1 Andrew Folkmann, Dominique Rasoloson, and Geraldine Seydoux	High Efficiency, Homology-Directed Genome Editing in Caenorhabditis elegans Using CRISPR-Cas9 Ribonucleoprotein Complexes	July 9, 2015;	gene replacement	We developed a simple method to purify from Escherichia coli recombinant Cas9 [fused at its C-terminus with a nuclear localization sequence (Fu et al. 2014)] and assemble Cas9crRNA-tracrRNA RNP complexes in the presence of repair templates and in a buffer suited for injection into C. elegans Cas9 also can be obtained from a commercial source, as in Cho et al. (2013). As in the co-CRISPR method of…	dominate roller phenotype	WT	0.5	protein	protein	combines injection of in vitro–synthesized and –assembled Cas9-crRNA-tracrRNA complexes with the dpy10 co-CRISPR approach of Arribere et al. (2014) to identify jackpotbroods.Thedirect-deliveryprotocolisentirelycloningfree and generates edits at frequencies ranging from 2 to 70% of F1 progeny, a 10-fold improvement over our plasmid-based earlier method (Paix et al. 2014). This new protocol permits…	workload is reduced at both the injection (10–20 injected hermaphrodites vs. 50) and screening (,50 F1 progeny compared to hundreds) steps, lowefficiency sgRNAs can be used, and complex edits, including gene replacements and multigene edits, are possible
Daniel J. Dickinson,1 Ariel M. Pani, Jennifer K. Heppert, Christopher D. Higgins, and Bob Goldstein	Streamlined Genome Engineering with a Self-Excising Drug Selection Cassette	June 1, 2015;	knock in	(1/2 day labor)insert homology arms into FP:: SEC vector; (2-3 hrs, labor) inject into any background; wait for 6-7 days, pick HygR Rollers; wait for 3-4 days, remover SEC by heat shocking, wait for 5-6 days, oick WT.	PCR screening	Bristol N2 （no selection background)	table 1	plasmid	plasmid	This approach has been designed to minimize hands-on labor at each step of the procedure. Central to our strategy is a newly developed self-excising cassette (SEC) for drug selection. SEC consists of three parts: a drug-resistance gene, a visible phenotypic marker, and an inducible Cre recombinase. SEC is flanked by LoxP sites and placed within a synthetic intron of a fluorescent protein tag, res…	Central to our approach is a novel selfexcising drug selection cassette (SEC) that enables robust selection in any genetic background without PCR screening, following insertion alleles based on plate phenotype, and marker excision without a second injection step. SEC-based homologous recombination is also relatively insensitive to the choice of sgRNA, which simplifies experimental design. We anti…

## Sheet: 2016
Authors	Title of the paper	Date publication accepted	Application	Screening strategy	Selection	Selection background/strain	Efficiency	Type of Cas9	Type of sgRNA	Key features	Key features	Additional comments
Sawako Yoshina, Yuji Suehiro, Eriko Kage-Nakadai, Shohei Mitani	Locus-specific integration of extrachromosomal transgenes in C. elegans with the CRISPR/Cas9 system	2015. 12. 1	Integration of transgenes	An injection marker (myo-2p::Venus including β-lactamase gene) and a portion of _x000D_the dpy-3 genome sequence (optional) were co-injected into the N2 worms to generate transgenic strains carrying extrachromosomal arrays. Extrachromosomal line marker (Venus) - positive worms (P0) _x000D_were injected with the Cas9-sgRNA plasmid(s), against the dpy-3 and/or β-lactamase gene(s), with an injection…	dpy-3	N2 wildtype	The frequencies of isolation of integrant strains were between 3.6% and 9.3% of P0 strains, which is comparable to or a little higher than the integration method by short wavelength UV irradiation, which yields integrant strains of up to 5% of P0 animals.	plasmid	plasmid	Established a method to generate integration from extrachromosomal arrays with the CRISPR/Cas9 system. Multi-copy transgenes were integrated into the defined loci of chromosomes by this method, while a multi-copy transgenes were integrated into random loci by previous methods such as UV- and gamma- radiation.	The technique is applicable to the transgenic strains abundantly stored and shared among the C. elegans community, particularly when researchers use sgRNAs against common plasmid sequences such as beta-lactamase.	Too many fragmented extrachromosomal arrays may reduce the frequency of producing transgenic animals
Matthew L Schwartz, Erik M Jorgensen	SapTrap, a Toolkit for High-Throughput CRISPR/Cas9 Gene Modification in Caenorhabditis elegans	2016. 1. 20	Addition of tags	(1) Selectable marker unc-119 is placed with the synthetic intron of the tag, such as GFP. The LoxP sites help the unc-119 cassette cleave out after Cre injection. (2) Designed a single plasmid to encode the sgRNA transcript and the repair template. The destination vector (pMLS256) is opened by SapI digestion at two sites: one site is in a U6 promoter-driven sgRNA expression cassette and accepts …	unc-119 (+)	unc-119 (ed3) animals	successful insertion of tags in 10-37% of injected animals	plasmid (Peft-3:cas9)	plasmid	SapTrap, a PCR-free high-efficiency modular plasmid assembly method for high-throughput production of CRISPR/Cas9 targeting plasmids for C. elegans. A single-tube SapTrap assembly reaction generates a single plasmid targeting vector that encodes both a guide RNA transcript and a repair template for an individual insertion event. The guide RNA targeting sequence and homology arms are supplied as s…	The primary advantage of SapTrap is it allows high efficiency modular assembly of a single but complex targeting vector. Each targeting vector contains a guide RNA expression cassette and a repair template. The only site-specific reagents required for assembly of the SapTrap targeting construct are the sgRNA targeting sequence and the 59 and 39 homology arms. These sequences are sourced from olig…	(1) Our tagging cassette allows concurrent expression of both the tagged gene and the selectable marker; (2) Individual DNA components can be supplied to the SapTrap reaction in three ways: as PCR products, donor plasmids, or annealed oligos. (3) Transformation of competent E. coli with a single 2.5 ml SapTrap reaction yields >100 colonies in our experience. The donor plasmids do not contribute t…
Suhong Xua, Zhiping Wang, Kyung Won Kim, Yishi Jin, and Andrew D. Chisholm	Targeted Mutagenesis of Duplicated Genes in Caenorhabditis elegans using CRISPR-Cas9	(publication date) 2016. 2. 20	Generating indels for duplicated genes and clusters of duplicated genes	We designed an sgRNA to target a region of 100% sequence identity between exon 4 of miro-1 and exon 3 of miro-2 and miro-3. To increase the efficiency of CRISPR-Cas9 mediated mutagenesis and mutant detection, we combined both the 3' GG-guide RNA design and co-CRISPR methods.	dpy-10 sgRNA was used for co-CRISPR selections	N2 wildtype	24 out of 70 F1 animals produced Dpy offspring. Then, 7 out of 24 F2 broods were selected for thread-like mitochondria phenotype, meaning possible mutation in the miro genes. After genotyping miro-1, miro-2, and miro-3 and sequencing, and found out that 7 plates contained miro-1 mutations with various indels, 2 also contained miro-2 mutations, one of which contained an additional miro-3 mutation.	plasmid	plasmid	1. Their data suggested that a single sgRNA can generate double-stranded DNA breaks in three different genomic regions in the same parental germline. 2. Their observations suggest that a cluster of duplicated genes can be disrupted with a single sgRNA targeted to a conserved region.	This is an important finding because duplicated genes with near-identical sequences and functional redundancy have posed challenges for genetic analysis. The function of duplicated genes can be assessed by simultaneous knockdown using RNAi. The generation of double or triple mutants is an alternative way to assess the functional redundancy of duplicated genes. However, generation of such compound…
Ryan T. Bell,*,1 Becky X. H. Fu,* and Andrew Z. Fire*,†,1	Cas9 Variants Expand the Target Repertoire in Caenorhabditis elegans	2015. 12. 10	Characterization of two modified Cas9 proteins in C.elegans that recognize NGA and NGCG PAMs - VQR variant and VRER variant -> Both variants were tested their efficiency in oligonucleotide-templated HR.	[Fig. 2] A Cas9 germline transgene (VQR, VRER variants), a vector driving sgRNA expression with a C. elegans U6 promoter and a homologous oligonucleotide donor template bearing a dominant phenotypic marker mutation were injected into the gonads of young-adult animals. Recombination at the endogenous locus was demonstrated by the observation of Rol or Unc phenotypes in the F1 progeny (Arribere et …	dpy-10(cn64) and unc-58(e665)	VC2010 N2 strain	The efficiency of HR events -> Broods with HR events(Injected animals) - dpy-10: VQR variant = 10(13), VRER variant = 3(15); unc-58: VQR variant = 2(10), VRER variant = 3(9)	VQR Cas9 (pRB1080), 71309; VRER Cas9 (pRB1083), 71480	VQR dpy-10 sgRNA plasmid (pRB1081), 71479; VRER dpy-10 sgRNA plasmid (pRB1084), 71516	We have demonstrated that precise genome engineering can_x000D_ be extended to a broader range of target loci in the C. elegans _x000D_genome by using two Cas9 transgenes expressing modified_x000D_ proteins with alternative PAM specificities.	C. elegans has an AT-rich genome composition, leading to frequent challenges in identifying NGG PAMs with suitable proximity for efficient oligonucleotide-templated editing. This work demonstrates the potential of genome engineering to allow efficient and accurate testing of Cas9 transgenes and characterization of their PAM requirements. In addition, the reagents we developed can serve as a found…	They test the two variants introduced in this paper using many different approaches than the one explained in this excel file. This includes direct comparison of the three Cas9 transgenes (wildtype, VQR, VRER) using a single sgRNA. The new alleles were engineered with synonymous substitutions in dpy-10 that convert an endogenous NGA PAM to either NGG or NGCG (Figure 3A). The strains, in conjuncti…
Alexandre Paix*, Helen Schmidt and Geraldine Seydoux*	Cas9-assisted recombineering in C. elegans: genomeediting using in vivo assembly of linear DNAs	2016. 5. 23	Creating GFP-knock in alleles and gene replacements without co-integrated markers	(1) To determine the optimal design of homology arms using PCR templates, we compared the performance of donor templates designed to insert a promoterless GFP at a single Cas9-induced DSB near the C-terminus of the gtbp-1 locus. To maximize the generation of DSBs, we injected Cas9, and associated crRNAs and tracrRNAs, as ribonucleoprotein complexes into the germline of adult hermaphrodites and us…	co-conversion of the marker locus dpy-10	wild-type N2	Efficiency for usage of homology arms on PCR templates (1) - best: 75% (two ~33bp terminal HAs)	plasmid	crRNAs, tracrRNAs, ribonucleoprotein complexes	Recombineering applications: the findings in this paper demonstrate the feasibility of assembling complex edits in vivo from combinations of ssODNs and PCR fragments (recombineering). They have tested the utility of recombineering by generating small insertions using overlapping ssODNs and gene replacements. The current maximum size of commercially available ssODNs limits edit size using ssODNs t…	(1) Optimal homology arms are short (~35 bases), located at the termini of the PCR fragment, and corresponding to sequences directly flanking the DSB. Another observation is that homology arms proximal to the DSB are preferred over recessed homologies, even when located internally to the template. In all cases, templates with at least one terminal homology arm performed better than templates with…
Pei Zhao1, 2, *, Zhe Zhang1, *, Xiaoying Lv3, Xiang Zhao1,_x000D_Yuji Suehiro4, Yinan Jiang3, Xinquan Wang3,_x000D_Shohei Mitani4, Haipeng Gong3, Ding Xue1, 5	One-step homozygosity in precise gene editing by an improved CRISPR/Cas9 system	(publication date) 2016. 4. 8	Knock-ins	This paper tries different types of Cas9, which differ in their codon usage, the intron number, the intron sequence, and the C-terminal tag. To investigate the causes of varying editing efficiencies, we examined the editing efficiency at four different target sites in the ben-1 gene by screening for ben-1 loss-of-function mutations. We attempted to alter nucleotides at positions 22, 153, 1340, an…	ben-1, drp-1	wild-type N2	0.6-60% (Figure 1)	plasmid	plasmid	In this study, we report a Cas9/sgRNA combination that greatly improves the editing efficiency and fidelity and enables precise editing at all genetic loci tested in C. elegans. Importantly, this robust system also permits the one-step generation of precise homozygous mutations at multiple tested target sites with a reasonable success rate, which has not been achieved before. This important techn…	1. In the modeled structures, the structurally flexible GGSGP linker allows the highly positively charged NLS sequence in Cas9 II to interact favorably with negatively charged nucleic acids, which likely reinforces the interaction between Cas9 and DNA or/and sgRNA and thus enhances the cleavage activity and specificity of Cas9. 2. sgRNA(F+E), which works in multiple organisms, appears to be a key…

## Sheet: 2017 
Authors	Title of the paper	Date publication accepted	Application	Screening strategy	Selection	Selection background/strain	Efficiency	Type of Cas9	Type of sgRNA	New features	Key features	Additional comments
Alexandre Paix ⇑, Andrew Folkmann ⇑, Geraldine Seydoux	Precision genome editing using CRISPR-Cas9 and linear repair templates in C. elegans	2017-03-27	Point mutations, insertions, deletions and gene replacements	1. Load the injection needle with the injection mix. 2. Inject both arms of young adult hermaphrodites 3. recover 4. clone out the injected hermaphrodites (P0s) onto small NGM plates 5.. 4–7 days after cloning the P0s, examine their F1 broods for worms exhibiting the Roller phenotype. You should expect _x0018_30–70% of P0s to segregate Roller worms. The F1 Roller progenies (or F2s) can be screene…	dpy-10 mutant	not required ; wild type is used	5-50%	protein	RNA	direct injection of CRISPR-Cas9 ribonucleoprotein complexes and use of linear DNAs with short homology arms as repair templates. The protocol requires no cloning or selection, and can be used to generate base and gene-size edits in just 4 days. our protocol does not require selection or a specific genetic background and uses the same experimental pipeline to create base changes, insertions, delet…	no spercific selection background needed. Could function on Point mutations, insertions, deletions and gene replacements
Harriet Prior,* Ali K. Jawad,* Lauren MacConnachie,† and Asim A. Beg*,†,1	Highly Efficient, Rapid and Co-CRISPR-Independent Genome Editing in Caenorhabditis elegans	September 6, 2017;	knock in	day1: make RNP mix-- 10min--injecti 10-15 P0s; Day 3: single 8 red F1/P0 plate (n=3 P0 Plates);F1 lay eggs for 1-2 days; Day 4-5: lyse PCR scal digest F1s, run gel	lgc-35	Bristol N2 strain	0.006	nuclease	RNA	Thus, we sought to develop a method that precludes co-CRISPR, requires only one targeting single guide RNA (sgRNA), and is completely strain and background independent. The method we present not only reduces the complexity and concentration of CRISPR-Cas9-ribonucleoprotein (RNP) delivery, but also surpasses existing plasmid and RNA-based CRISPR-Cas9 genome editing efficiencies in C. elegans. We p…	We demonstrate that our method exhibits no bias in editing genomic loci, significantly reduces screening workload, reduces the concentration of both sgRNA and Cas9 nuclease and is completely strain independent. This simple method does not require specialized equipment, making it possible to standardize the generation of CRISPR-Cas9-based point mutants, which should increase the reproducibility an…
Sonia El Mouridi, Claire Lecroisey, Philippe Tardy, Marine Mercier, Alice Leclercq-Blondel, Nora Zariohi, and Thomas Boulin1	Reliable CRISPR/Cas9 Genome Engineering in Caenorhabditis elegans Using a Single Efficient sgRNA and an Easily Recognizable Phenotype	2017-03-02	precise deletion mutants, transcriptional reporters, and translational fusions with epitope tags and fluorescent reporter genes.	Two to 3 days following injection of a d10-entry strain with a CRISPR/Cas9 mix, F1 progeny with Dpy-10 phenotypes (Rol or Dpy) can be easily recovered, and further screened in the F2 generation to identify the desired genome edits by PCR or phenotype.	unc-58	N2 Bristol	3-19% (Table3)	plasmid (expression vector)	plasmid	Indeed, by using the transplanted d10 sgRNA instead of sgRNAs from the targeted locus, no mutations need to be introduced to avoid continued CRISPR/Cas9 activity once the edit is performed. This facilitates and accelerates experimental design, because only one repair template is designed instead of specificrepair constructs for each endogenous sgRNA that would be considered for an edit. Another b…	transplanting the protospacer of a highly efficient sgRNA into a gene of interest to render it amenable to genome engineering. Our strategy generates scarless genome edits because it no longer requires the introduction of mutations in endogenous sgRNA target sites. Modifiedprogenycanbeeasilyidentified in the F1 generation, which drastically reduces the number of animals to be tested by PCR or phe…

## Sheet: 2018
Authors	Title of the paper	Date publication accepted	Application	Screening strategy	Selection	Selection background/strain	Efficiency	Type of Cas9	Type of sgRNA	New features	Key features	Additional comments
Gregoriy A. Dokshin,*,1 Krishna S. Ghanta,*,1 Katherine M. Piscopo,*,† and Craig C. Mello*,†,2	Robust Genome Editing with Short Single-Stranded and Long, Partially Single-Stranded DNA Donors in Caenorhabditis elegans	2018. 8. 25	(1) inducing indel mutation - testing ideal concentration for Cas9 RNP complex - not explained here. (2) homology-directed repair insertion of tags	(1) For homology-directed repair we introduced a (3x) FLAG-affinity tag into each of the 12 worm-specific Argonautes (WAGOs) as well as two additional Argonautes: ERGO-1 and RDE-1. For each gene, we designed guides targeting the protospacer adjacent motif (PAM) site closest to the ATG start codon (without any further optimizationor guide testing). Each mixture was then injected into adult N2 worm…	monitored injection quality by adding the pRF4::rol-6(su1006) plasmid to the injection cocktail	N2 Bristol	(1) Result for screening strategy #1: The average success rate for precise insertion of the 3x FLAG tag ranged from ~10 to 73%, and averaged ~34%. (2) Result for screening strategy #2: Both types _x000D_of hybrid dsDNA donor cocktails consistently yielded higher _x000D_rates of accurate integration at three different loci, compared _x000D_to melted and reannealed traditional blunt donors. We were…	Cas9 ribonucleoprotein complex	plasmid	We describe a streamlined and optimized editing protocol for the nematode Caenorhabditis elegans. We demonstrate its efficacy, flexibility, and cost-effectiveness by affinity-tagging 14 Argonaute proteins in C. elegans using ssODN donors. In addition, we describe a novel PCR-based, partially single-stranded, “hybrid” donor design that yields high-efficiency editing with large (kilobase-scale) con…	We demonstrate efficient editing at diverse genomic loci provided that editing targets are reasonably proximal (<20 bp) to a PAM site. For short inserts (<140 bp), we find the best efficiency with ssODN donors, as was previously reported (Paix et al. 2015; Prior et al. 2017). For longer inserts, we recommend using donors that are hybrids of two asymmetric PCR products, or a hybrid of a traditiona…	Another experiment: Cas9 RNP mixtures can be toxic at high concentrations. This paper found that at 0.025 mg/ml of Cas9 concentration, 16% of alleles carried an indel. The number of edited alleles increased to 80% at 0.25 mg/ml (Figure 1C), but did not increase further when the Cas9 concentration was doubled to 0.5 mg/ml, and, in fact, appeared to decline slightly to 67% (Figure 1C).
Han Wang,1,2 Heenam Park,1 Jonathan Liu, and Paul W. Sternberg2	An Efficient Genome Editing Strategy To Generate Putative Null Mutants in Caenorhabditis elegans Using CRISPR/Cas9	2018. 9. 9	generating putative null mutants	(1) We first selected a guide sequence in the third exon of the aex-2 gene to insert our newly-designed STOP-IN cassette with CRISPR/Cas9. The insertion was confirmed by Sanger sequencing. (2) Next, we tested if we could revert the STOP-IN alleles of aex-2 back to wild type using the exogenous Cas9 target site included in the STOP-IN cassette. We targeted the aex-2(sy1078) mutants using a crRNA f…	Strong loss-of-function aex-2(sa3) mutants almost completely lack EMCs, leading to a constipated phenotype with a distended intestinal lumen. We tested whether new aex-2 alleles generated using our universal STOP-IN cassette had the same phenotype as aex-2(sa3) animals. + Co-conversion phenotype: Roller phenotype for dpy-10	The following strains were used: wild type (the N2 Bristol strain), JT3 aex-2(sa3)X, and a balancer strain FX30236 tmC30 [ubc-17(tmIs1243)]X	(1) 7 of the 16 F1 lines genotyped (44%) had successful insertion of the STOP-IN cassette	pHO4d-Cas9	tracrRNA + crRNA	Design of the STOP-IN cassette: is a cloning-free and streamlined protocol for the design of single-stranded DNA repair templates to generate putative mutants with well-defined mutations with CRISPR/Cas9 and to simplify the detection of knock-in alleles with PCR. To this end, we designed a 43-nucleotide-long universal stop knock-in (STOP-IN) cassette that would create putative null mutants when i…	The main features of our STOP-IN method are as follows. First, it is straightforward to design the guide sequence and the repair template, without the need to consider the reading frame of the target gene at the engineered locus or to introduce other mutations to create a restriction enzyme or primer binding site for detection of successful insertion. Second, similar to previously described CRISP…	To test the robustness of our STOP-method to generate putative nullmutants, we used it to generate putative null mutants for 17 additional genes, most of which did not have null mutants available. We found that, on average, 46% of F1 animals with a co-conversion phenotype (Rol for dpy-10 or Unc for unc-58, n = 694) had successful insertion of the STOP-IN cassette (ranging from 11 to 100%; Table 1…
Xiangyang Chen,*,1,2 Shimiao Liao,*,1 Xinya Huang,* Ting Xu,* Xuezhu Feng,* and Shouhong Guang*,†,2	Targeted Chromosomal Rearrangements via Combinatorial Use of CRISPR/Cas9 and Cre/LoxP Technologies in Caenorhabditis elegans	2018. 6. 18	chromosomal inversions/rearrangements to construct balancer chromosomes	Two plasmids are used: LoxP::gfp::unc-54 3'UTR (referred to as "GFP plasmid") and myo-2p::LoxP::mCherry::unc-54 3'UTR ("mCherry plasmid"). Since the GFP plasmid does not contain a functional promoter, GFP will not be expressed. The mCherry plasmid contains the myo-2p promoter and can direct mCherry expression in pharyngeal muscle cells. Then, we used CRISPR/Cas9 technology to insert the GFP donor…	mCherry for successful insertion of two plasmids -> Cre recombinase induction -> GFP for successful chromosomal rearrangements	Bristol strain N2	0,72,82% (Table 2)	plasmid	plasmid	Rearranged chromosomes have been applied to construct genetic balancers to manipulate_x000D_ essential genes in C. elegans. Although much effort has been put into constructing balancer chromosomes,_x000D_approximately 6% (map units) of the C. elegans genome has not been covered, and this area lies mostly in _x000D_pairing centers (PCs). It is still very challenging to successfully induce chromoso…	Here, we developed a method for conditional chromosomal engineering through combinatorial use of the CRISPR/Cas9 and Cre/LoxP technologies. Functional DNA fragments containing LoxP sequences were inserted into designated genomic loci using a modified counterselection (cs)-CRISPR method. Then, heat-shock-induced Cre recombinase induced an inversion of the chromosomal region between the two LoxP si…	We used cs-CRISPR/Cas9 technology to insert LoxP elements into designated genomic loci. To increase the efficiency of insertion, multiple sgRNAs targeting the same loci were used to induce DSBs. Because the pairing centers contain highly repetitive sequences, we inserted the DNA fragments carrying the LoxP elements into the non repetitive regions within the pairing centers using the CRISPR/Cas9 t…

## Sheet: 2019
Authors	Title of the paper	Date publication accepted	Application	Screening strategy	Selection	Selection background/strain	Efficiency	Type of Cas9	Type of sgRNA	New features	Key features	Additional comments
Jeremy Vicencio,1 Carmen Martínez-Fernández,1 Xènia Serrat,1 and Julián Cerón2	Efficient Generation of Endogenous Fluorescent Reporters by Nested CRISPR in Caenorhabditis elegans	January 25, 2019;	knock in	In the first step, single-stranded DNA (ssDNA) donors (#200 bp) are used to insert the 59 and 39 fragments of the FP in the locus of interest. In the second step, these sequences act as homology regions for homology-directed repair using a double-stranded DNA (dsDNA) donor (PCR product) containing the middle fragment, thus completing the FP sequence. In Nested CRISPR, the first step involving ssD…	dpy-10, mCherry, GFP	Bristol N2 strain	0.2	Cas9-guide RNA ribonucleoprotein (RNP)	ssODN	It is cloning-free, and the homogeneity of the reagents allows interlaboratory comparative analysis of CRISPR efficiency. The second step utilizes the same reagents and conditions in all cases. Thus, it is reliable and the difficulty of inserting long dsDNA fragments is bypassed. Given the universality of the second step, it is scalable to genome-wide projects. Different fluorescent protein varia…
Nicholas S. Philip,*,1 Fernando Escobedo,*,1 Laura L. Bahr,* Brandon J. Berry,† and Andrew P. Wojtovich*,2	Mos1 Element-Mediated CRISPR Integration of Transgenes in Caenorhabditis elegans	2019-06-10	insertion	Each mix of cas 9 and repaire template was injected into the gonad of 20-30 day 1 adults containing a Mos1 element. Injected adults were transferred to individual plates and incubated at 20°.Afterabout5days,plateswere sorted for a successful injection as determined by a large number of dpy-10 F1 progeny. The F1 progeny from these plates were scored for dpy-10 edits (dpy, observable dumpy/roller p…	GFP dyp-10	N2 mosSCI insertion strains (EG6699, EG6701 and EG6703)	3-4% (Figure 4)	protein	ssODN	we set out to improve single copy transgene insertion methods by combining elements of mosSCI with the advances in CRISPR/Cas9 genome editing. Although we injected promoter-less fluorescent proteins, we found expected fluorescent patterns in worms lacking an integration event, suggesting the formation of an extrachromosomal array. The inclusion of an inducible negative selection marker (Frøkjær-J…

## Sheet: 2020
Authors	Title of the paper	Date publication accepted	Application	Screening strategy	Selection background/strain	Efficiency	Type of Cas9	Type of sgRNA	New features	Key features	Additional comments
Krishna S. Ghanta,* and Craig C. Mello*,†,‡,1	Melting dsDNA Donor Molecules Greatly Improves Precision Genome Editing in Caenorhabditis elegans	2020. 9. 15	insertion of GFP	We chose to target the insertion of gfp into the easily scored glh-1 locus. We prepared the gfp donor by PCR using primers tailed with 35 nt of homology to the glh-1 locus (Figure 1A). In order to separately analyze the consequences of melting and of generating single-stranded overhangs we prepared three types of donors, (i) PCR products that were never melted, “unmelted donors,” (ii) “melted don…	All the strains were generated in the Bristol N2 background	42% (asymmetric melted donors); 37% (symmetric melted donors); 22% (unmelted symmetric donor)	Cas9-guide RNA ribonucleoproteins	Cas9-guide RNA ribonucleoproteins	Here, we show that melting double-stranded DNA (dsDNA) donor molecules prior to injection increases the frequency of precise homology-directed repair (HDR) by several folds for longer edits. They also tried to find the best donor oligo concentration. They injected unmelted or melted gfp::glh-1 donor at concentrations of 6.25, 12.5, 25, 50, 100, and 200 ng/ml (25 ng = 0.04 pmol). In order to contr…	Importantly, whereas the production of Roller transgenic progeny peaks during the first 24 hr postinjection, GFP edits peak after 24 hr and remain high through the remainder of the injected animals brood. The observation that GFP editing peaks later, approximately 28 hr postinjection, and then remains high suggests either that proximal germ nuclei tend to exclude the donor, or that the pachytene …	* Donor purity is essential for the best HDR efficiencies -> Removing PCR-based contaminants: we purified the gfp donors by size-exclusion using solid phase reversible immobilization (SPRI) paramagnetic beads or by gel-extraction. Purifying the hrde-1 donor with SPRI paramagnetic beads (optimized to exclude fragments, 300 bp) modestly increased the percentage of GFP-positive progeny to 10% of F1 …
Troy A. McDiarmid1, Vinci AuID_x000D_2, Donald G. Moerman2, Catharine H. RankinID_x000D_1,3*	Peel-1 negative selection promotes screening free CRISPR-Cas9 genome editing in Caenorhabditis elegans	2020. 8. 26	killing arrays	The guide RNAs are designed to induce a DNA double-strand break at the target locus. These guides are injected along with Cas9 and a cocktail of plasmids including a homology directed repair template as well as pharyngeal (Pmyo-2::mCherry) and bodywall muscle (Pmyo-3::mCherry) fluorescent co-injection markers. The repair template consists of homology arms corresponding to the regions upstream and…	N2 Bristol		Cas9-guide RNA ribonucleoproteins	Cas9-guide RNA ribonucleoproteins	The selection cassette methods using the Cre recombinase previously published effectively solved one of the major limitations of CRISPR genome editing in C. elegans by killing virtually all non-transgenic animals and provided a means to visually differentiate integrants from arrays and thus represent the dominant methods for complex edits today. However, these approaches still face the limitation…	Our plasmid-based peel-1-DMS selection approach is particularly useful for large-scalegenome edits due to the increased efficiency conferred by the integrated DMS cassette (e.g. replacing C. elegans genes with genes from other species, deleting entire open reading frames, or deleting several adjacent genes simultaneously). However, several methods based on linear DNA repair templates have recentl…	Peel-1-DMS attenuates array-driven overpopulation/starvation andpromotes screening-free genome editing at diverse loci: Although a potential concern might be that peel-1 would also kill array-carrying integrants, effectively decreasing the editing efficiency/recovery of genome-edited animals, we observed no differences in the efficiency (or total number of integrant animals retrieved) of CRISPR-C…
Hyun-Min Kim, Sisi Tian, and Shouyue Wang	An affordable plasmid miniprep suitable for proficient microinjection in Caenorhabditis elegans	2020 08.		We compared various types of plasmid preparation methods for their microinjection proficiency and developed an efficient and affordable plasmid mini preparation method suitable for Caenorhabditis elegans microinjection.	N2 Bristol		wild type Cas9		Plasmid mini prep for microinjection	By combining the advantages of Triton X-114 and column-based mini preparation (hence, we named it TXC), the new TXC method was affordable, efficient, and equivalent to expensive plasmid midiprep method based on microinjection efficiency

## Sheet: 2021
Authors	Title of the paper	Date publication accepted	Application	Screening strategy	Selection background/strain	Efficiency	Type of Cas9	Type of sgRNA	New features	Key features
Matthew L.Schwartz, M. Wayne Davis, Matthew S. RichID,Erik M. JorgensenID*	High-efficiency CRISPR gene editing in C. elegans using Cas9 integrated into the genome	October 16,2021	knock in	For integrated Cas9 (dark red and light red), injected P0 animals were singled on ‘Primary’ plates. Upon starvation, ‘Primary plates’ were scored for the presence of GFP(+)animals, and 20 array(+), GFP(-) animals were moved to a‘Secondary plate’. Upon starvation, ‘Secondary plates’ were inspected for GFP(+) animals that arose from new CRISPR events on the secondary plate. Each injected P0 was ass…	Wild type	50-100%	intergrated transgene	plasmid	The strains harbor integrated, single-copy insertions of germlinelicensed Cas9 transgenes. To streamline post-CRISPR strain processing, each Cas9 locus also contains aheatshock-activated Cre recombinase to remove any selectable marker from the edited locus. In addition, each locus isdecorated with afluorescent marker orthogonal to both GFP and mCherry to facilitate removal of the transgene by sub…	We have generated specialized strains for efficient genome editing by CRISPR. These strains express the Cas9 enzyme in the germline constitutively, and can insert tags in a variety of genes at asuccess rate of 50%-100% of injected worms.

## Sheet: 2022
Authors	Title of the paper	Date publication accepted	Application	Screening strategy	Selection background/strain	Efficiency	Type of Cas9	guide RNA	New features
Jeremy Vicencio 1,11, Carlos Sánchez-Bolaños2,3,11, Ismael Moreno-Sánchez 2,3, David Brena1 , Charles E. Vejnar 4, Dmytro Kukhtar1 , Miguel Ruiz-López1 , Mariona Cots-Ponjoan1 , Alejandro Rubio2,3, Natalia Rodrigo Melero5, Jesús Crespo-Cuadrado2, Carlo Carolis 5, Antonio J. Pérez-Pulido 2,3, Antonio J. Giráldez 4,6,7, Benjamin P. Kleinstiver 8,9,10, Julián Cerón 1✉ & Miguel A. Moreno-Mateos	Genome editing in animals with minimal PAM CRISPR-Cas9 enzymes	2022-04-22	When NGG PAM is not available, Cas variants will be useful alternatives	co-CRISPR	wild type	2-22.9%	SpG, SpRY	gRNA (invitro)	Cas9 variants
Fabian Fischer1,* ,‡ , Christoph Benner1,2,‡ , Anita Goyala3 , Giovanna Grigolon1 , Davide Vitiello1 , JiaYee Wu1 , Kim Zarse1,4, Collin Y. Ewald3 , and Michael Ristow	Ingestion of single guide RNAs induces gene overexpression and extends lifespan in Caenorhabditis elegans via CRISPR activation	2022-05-27	gene overexpression	Bacteria feeding	dCas9::VP64 strain (MIR249 available in CGC)		expression-optimized dCas9	sgRNA	Bacteria feeding
